# Supplementary material for: Tumor-Targeting Peptides: The Functional Screen of Glioblastoma Homing Peptides to the Target Protein FABP3 (MDGI)
Source: Cancers (Basel). 2020 Jul 8;12(7):1836. doi: 10.3390/cancers12071836 (PMC7409020; doi:10.3390/cancers12071836)
Supplement: Supplementary file 1 [file cancers-12-01836-s001.zip]

Archive with 2 entries (2 files):
- cancers-835234-original_images.pdf
- cancers-835234-supplementary-resubmit - layout.pdf
